# Supplementary material for: Nomogram to Predict Cognitive State Improvement after Deep Brain Stimulation for Parkinson’s Disease
Source: Brain Sci. 2022 Jun 9;12(6):759. doi: 10.3390/brainsci12060759 (PMC9220903; doi:10.3390/brainsci12060759)
Supplement: Supplementary file 1 [file brainsci-12-00759-s001.zip]

Archive with 1 entries (1 files):
- brainsci-1712569-supplementary.xlsx
