# Supplementary material for: Nomogram to Predict Cognitive State Improvement after Deep Brain Stimulation for Parkinson’s Disease
Source: Brain Sci. 2022 Jun 9;12(6):759. doi: 10.3390/brainsci12060759 (PMC9220903; doi:10.3390/brainsci12060759)
Supplement: Supplementary file 1 [file brainsci-12-00759-s001.zip › brainsci-1712569-supplementary.xlsx]

## Sheet: data
admission number	SIG	fenzu CA	education	age	drug improvement rate	duration	gender	LED	HY	UPDRSIII drugoff	UPDRSIII drugon	UPDRSIVpre	NMSSpre	PDQ39pre	MMSEpre	MoCA rate	MOCApre	MOCA	PDSSpre	Fenzu HAMD	HAMDrate	HAMDpre	HAMD	fenzu HAMA	HAMArate	HAMApre	HAMA	constipationpre
13824457	1	0	5	57	0.526316	18	2	900	4	57	27	7	92	94	22	0.217391	23	28	98	1	0.333333	21	14	1	0.551724	29	13	13
13616770	2	0	6	53	0.480769	9	2	300	4	52	27	7	69	73	22	0.1875	16	19	93	0	-0.473684	19	28	0	-1	15	30	11
13873463	3	1	8	63	0.367347	12	2	475	4	49	31	6	76	72	27	0.285714	21	27	107	1	0.8	10	2	0	-0.133333	15	17	7
13833501	4	1	11	69	0.404255	15	1	812.5	3	47	28	5	85	63	17	0.5	18	27	54	1	0.545455	11	5	1	0.947368	19	5	14
14300685	5	0	0	66	0.666667	7	2	600	3	69	23	7	57	72	29	0.05	20	21	98	1	0.4	5	3	1	0.766667	30	7	16
13885062	6	0	0	56	0.354167	8	1	425	3	43	21	6	95	56	29	-0.307692	26	18	57	0	0.304348	23	16	0	-1.16667	6	13	5
14212060	7	0	4	53	0.428571	9	1	600	3	56	32	9	119	80	26	-0.227273	22	17	94	0	0	16	16	1	0.833333	18	3	21
13110453	8	1	8	63	0.333333	3	2	375	3	52	22	6	74	78	29	0.272727	22	28	83	0	0	9	9	1	0.588235	17	7	9
13823960	9	0	0	49	0.621622	9	2	525	3	37	14	7	96	71	22	-0.142857	21	18	113	0	-0.625	8	13	0	0.130435	23	20	14
13900261	10	0	4	61	0.5	10	1	1050	3	34	17	6	168	77	13	-0.608696	23	9	81	1	0.444444	18	10	0	-0.0869565	23	25	15
14201623	11	1	0	54	0.846154	6	2	800	2.5	45	19	6	76	72	23	0.352941	17	23	91	1	0.428571	7	4	1	0.4	25	15	12
13845303	12	0	0	69	0.47619	3	2	850	3	63	33	6	65	62	28	-0.607143	28	11	102	0	-2.4	5	17	0	-0.666667	15	25	1
13840517	13	1	0	69	0.421053	11	2	300	3	52	30	6	95	90	20	0.444444	9	13	65	1	0.615385	13	5	0	-0.461538	13	19	4
13821894	14	0	0.5	41	0.492754	2	1	200	4	69	35	3	80	77	22	-0.185185	27	22	115	0	0.277778	18	13	0	0	19	19	2
13884132	15	1	3	48	0.534884	8	1	600	3	43	20	7	78	50	19	0.923077	13	25	94	0	0	17	17	1	0.458333	24	13	7
13832687	16	1	8	61	0.583333	15	2	600	3	48	20	6	57	62	19	3	7	28	96	0	0.117647	17	15	1	0.375	16	10	3
14211206	17	1	11	64	0.47619	16	1	500	3	75	48	5	115	90	18	1.23077	13	29	93	1	0.625	16	6	1	0.545455	11	5	14
15485658	18	1	0	73	0.287671	9	2	250	5	73	52	7	127	96	20	0.363636	11	15	74	1	0.666667	15	5	1	0.791667	24	5	18
14300458	19	1	5	46	0.530303	4	2	200	3	66	31	7	77	80	24	0.583333	12	19	103	0	0.222222	9	7	1	0.25	12	9	8
14300160	20	1	10	55	0.463768	8	1	2600	2.5	69	37	5	116	78	21	0.461538	13	19	89	0	0.25	12	9	1	0.923077	13	4	11
13805686	21	0	3	55	0.402778	6	2	500	2.5	65	29	7	85	59	27	-0.16	25	21	75	0	-0.142857	7	8	1	0.947368	19	1	11
13845997	22	0	5	66	0.738095	9	1	900	3	42	11	6	102	63	29	-0.08	25	23	89	0	-0.3	10	13	0	-0.0714286	14	15	10
13845808	23	0	0	50	0.590909	7	2	825	3	44	18	6	70	56	21	-0.0526316	19	18	89	0	0.0909091	22	20	0	-0.5	10	15	21
14211270	24	1	6	61	0.66129	4	2	600	4	70	48	9	59	73	20	2	9	27	112	0	0.25	8	6	0	-0.3	10	13	13
13801832	25	0	1	60	0.581818	10	2	550	4	55	23	7	103	76	26	-0.0833333	24	22	96	0	-0.133333	15	17	0	0.166667	24	20	19
13770834	26	1	6	62	0.424242	6	2	300	3	67	32	4	51	65	23	0.625	16	26	127	0	-0.6	5	8	1	0.857143	21	3	19
13488218	27	0	0	64	0.36	8	1	750	3	63	33	5	55	58	24	0.2	15	18	106	1	0.833333	6	1	0	0	15	15	20
14210830	28	0	8	61	0.314286	7	1	800	3	62	21	6	154	100	25	0	17	17	100	1	0.888889	9	1	0	-0.1	20	22	4
13820545	29	0	0	52	0.574468	6	2	800	3	47	20	4	25	42	24	0.05	20	21	116	0	-0.466667	15	22	0	-0.05	20	21	3
13770191	30	1	8	69	0.423077	6	1	400	3	57	33	5	52	64	21	0.857143	14	26	114	0	0.25	16	12	1	0.333333	18	12	19
14304739	31	1	9	62	0.522388	16	1	950	4	66	38	6	123	80	22	0.533333	15	23	96	0	-1.42857	7	17	0	-0.3	10	13	12
13802015	32	1	8	70	0.384615	13	1	600	3	78	48	6	143	72	22	0.75	8	14	81	0	-0.3	10	13	1	0.96	25	3	27
14011765	33	1	12	49	0.4	4	2	925	3	70	42	9	98	82	23	0.470588	17	25	75	0	-0.538462	13	20	0	0.0588235	17	16	5
13486245	34	1	5	55	0.553846	10	2	500	3	72	43	6	64	62	17	0.285714	14	18	125	1	1	23	0	1	0.666667	24	8	14
13845345	35	0	10	56	0.511628	8	1	537.5	3	48	31	6	112	59	21	0	27	27	77	1	0.888889	18	2	1	0.666667	18	6	10
13486034	36	1	9	65	0.523077	10	1	400	3	65	31	4	42	40	22	0.5	18	27	123	0	-4.66667	3	17	0	0.0666667	15	14	15
13074023	37	1	8	63	0.576923	10	2	300	3	60	40	5	61	56	23	1	13	26	71	1	0.52381	21	10	0	0	17	17	7
13110600	38	0	6	54	0.577778	11	2	800	3	39	6	3	1	17	30	0.0384615	26	27	147	0	-0.6	15	24	0	0.166667	18	15	15
14303117	39	0	2	54	0.512821	10	1	600	2.5	78	38	5	112	74	27	0.0909091	22	24	65	0	-6	2	14	0	0.210526	19	15	12
9999239	40	0	5	57	0.47	11	1	1050	3	51	27	9	76	56	30	0	28	28	123	0	-0.0769231	13	14	1	0.9	10	1	10
82241	41	1	8	63	0.8	7	2	675	5	67	13	9	64	70	21	0.294118	17	22	109	0	0	7	7	0	0.111111	9	8	3
10919515	42	0	5	63	0.7	9	2	500	3	43	13	10	69	58	28	-0.08	25	23	101	1	0.454545	11	6	0	0.142857	14	12	7
2309892	43	1	6	64	0.72	10	2	1800	4	47	13	9	119	105	27	0.352941	17	23	67	1	0.666667	24	8	1	0.681818	22	7	16
10618544	44	1	9	58	0.4	8	2	900	5	92	55	7	90	83	19	0.636364	11	18	82	1	0.545455	22	10	0	0.0909091	22	20	16
10594330	45	0	2	68	0.48	10	1	800	5	62	32	6	85	80	24	0.047619	21	22	87	1	0.454545	11	6	0	-0.111111	18	20	13
10796302	46	0	2	71	0.567	10	1	1000	4	67	29	8	94	88	29	0	21	21	89	1	0.384615	13	8	0	0	20	20	14
10109813	47	0	0	70	0.35	6	1	875	3	45	29	6	73	72	27	0.04	25	26	104	0	-0.214286	14	17	0	-0.230769	13	16	2
10498718	48	1	13	57	0.393	7	2	675	4	61	37	13	78	62	27	1	13	26	84	1	0.605263	38	15	1	0.607143	28	11	15
10302909	49	0	6	50	0.7	8	2	600	2	41	12	8	85	70	26	0	24	24	80	0	0.176471	17	14	1	0.466667	15	8	8
3859451	50	0	4	35	0.78	4	2	500	3	61	13	8	134	96	29	-0.233333	30	23	63	0	0.047619	21	20	1	0.586207	29	12	3
10370560	51	1	15	64	0.35	13	2	475	4	48	31	9	113	84	23	0.733333	15	26	94	0	0.235294	17	13	1	0.529412	17	8	23
10397005	52	1	0	63	0.44	8	1	1175	3	52	29	6	72	75	24	0.529412	17	26	92	1	0.52381	21	10	1	0.5	14	7	5
10234564	53	1	3	65	0.46	12	2	1500	5	56	30	6	98	78	21	1.15385	13	28	72	1	0.684211	19	6	0	0.142857	21	18	19
605852	54	1	12	68	0.657	8	1	300	3	35	13	7	71	83	24	1.71429	7	19	118	1	0.466667	15	8	1	0.466667	15	8	8
10440895	55	1	12	47	0.4	2	1	300	3	50	30	6	97	89	21	1.22222	9	20	72	1	0.384615	26	16	1	0.4	15	9	14
10642458	56	0	2	63	0.69	7	1	675	3	46	14	7	119	84	28	-0.181818	22	18	85	0	-0.15	20	23	1	0.35	20	13	18
2588509	57	0	3	61	0.37	8	2	200	2.5	46	29	5	103	86	29	-0.0952381	21	19	98	0	-0.473684	19	28	1	0.578947	19	8	11
10060978	58	1	8	59	0.22	6	2	350	4	54	42	6	102	107	24	1.54545	11	28	111	1	0.555556	27	12	1	0.740741	27	7	3
10926681	59	1	6	74	0.466	10	2	1225	4	58	31	8	134	101	26	1.375	8	19	79	1	0.454545	22	12	0	0.0434783	23	22	14
3774597	60	0	5	66	0.76	6	2	400	2.5	25	6	6	77	77	29	-0.08	25	23	114	1	0.923077	13	1	0	-0.230769	13	16	9
1426359	61	0	3	53	0.69	16	1	900	3	36	11	8	65	78	30	-0.137931	29	25	132	1	0.727273	11	3	0	-0.545455	11	17	1
9997341	62	1	8	67	0.513	6	1	750	3	37	18	6	62	53	22	1.27273	11	25	102	1	0.5	10	5	0	0	17	17	12
4224168	63	0	0	57	0.529	5	1	500	3	34	16	8	91	56	30	-0.0714286	28	26	124	1	0.458333	24	13	0	-0.0526316	19	20	17
957871	64	1	9	45	0.28	4	1	350	3	57	41	6	102	79	25	0.5	16	24	123	1	0.5625	16	7	0	0.117647	17	15	2
10954216	65	0	2	51	0.51	11	1	750	4	75	37	7	81	89	29	-0.0434783	23	22	102	0	0.2	15	12	1	0.428571	14	8	12
10274537	66	1	12	43	0.454	16	1	200	3	66	36	6	79	54	23	1	14	28	105	0	-0.0555556	18	19	0	0.0909091	22	20	11
10003127	67	1	9	65	0.55	6	1	675	2.5	36	20	6	130	71	26	0.846154	13	24	83	0	-0.1	20	22	0	-0.173913	23	27	19
8965292	68	0	7	52	0.442	5	1	900	4	70	39	9	133	109	28	-0.0454545	22	21	77	1	0.809524	21	4	1	0.68	25	8	23
10301853	69	0	4	58	0.51	8	1	675	3	59	29	6	100	79	28	0	28	28	102	0	0.0666667	15	14	1	0.428571	14	8	8
3047618	70	1	12	62	0.35	6	1	450	3	45	29	6	139	83	22	0.923077	13	25	89	1	0.333333	27	18	1	0.259259	27	20	14
10802188	71	0	3	51	0.69	13	1	650	2.5	39	12	8	38	72	28	0.0769231	26	28	110	1	0.8	15	3	0	0.2	10	8	3
9374968	72	1	20	62	0.54	8	1	975	5	68	31	8	145	91	26	0.933333	15	29	63	1	0.377778	45	28	1	0.774194	31	7	3
1873138	73	1	13	49	0.59	5	2	200	3	49	20	7	70	70	26	0.583333	12	19	111	0	-0.4	20	28	1	0.411765	17	10	2
1945256	74	0	1	72	0.5	6	1	675	4	56	28	6	94	93	25	0.1	20	22	98	1	0.777778	18	4	0	0	22	22	12
726414	75	1	6	56	0.57	5	1	450	2.5	45	19	7	54	58	25	0.846154	13	24	103	0	-0.181818	11	13	0	-0.142857	14	16	6
10517694	76	0	3	46	0.57	18	2	850	3	38	16	6	95	59	28	-0.166667	24	20	88	0	0.125	16	14	1	0.5	16	8	15
10517694	77	0	9	46	0.57	18	2	850	3	38	16	6	95	59	28	-0.208333	24	19	88	0	0.0625	16	15	0	-0.1875	16	19	15
9821256	78	1	9	67	0.32	10	1	850	3	68	46	7	155	92	22	0.727273	11	19	68	1	0.818182	22	4	1	0.428571	28	16	11
4536125	79	0	0	54	0.686	8	1	600	4	51	16	6	55	82	27	0	23	23	132	1	0.588235	17	7	1	0.473684	19	10	5
10795807	80	1	3	51	0.69	5	1	500	2.5	26	8	7	68	52	30	0.444444	18	26	118	1	0.4	10	6	1	0.384615	13	8	6
428629	81	1	9	53	0.5	5	1	150	2.5	62	31	5	35	52	25	1.16667	12	26	129	1	0.384615	13	8	1	0.5	12	6	5
10474938	82	0	3	63	0.52	12	2	750	4	52	22	6	94	93	28	0	24	24	94	1	0.5	20	10	1	0.5	20	10	16
4230643	83	1	16	66	0.81	13	1	600	2.5	43	8	9	83	69	30	0.428571	14	20	84	1	0.529412	17	8	1	0.619048	21	8	15
690696	84	0	0	56	0.483	4	1	250	3	60	31	5	74	84	29	-0.2	25	20	103	1	0.5625	16	7	1	0.375	16	10	6
10736181	85	1	3	54	0.637	7	1	1300	4	58	21	7	128	98	26	0.352941	17	23	66	1	0.518519	27	13	0	0.08	25	23	22
10501250	86	1	0	66	0.45	6	1	300	4	49	27	6	84	78	23	0.294118	17	22	116	1	0.923077	13	1	1	0.333333	15	10	16
9391410	87	0	10	65	0.71	11	1	875	4	55	26	7	109	98	29	-0.04	25	24	97	1	0.454545	22	12	0	0.208333	24	19	19
5654	88	1	6	65	0.243	5	1	0	2	41	21	5	57	50	27	0.5	16	24	113	0	-0.636364	11	18	1	0.4	10	6	4
10795264	89	1	3	56	0.463	5	1	200	4	54	29	6	103	78	26	0.444444	18	26	77	1	0.35	20	13	1	0.5	18	9	12
9013313	90	0	10	56	0.8	10	1	800	2.5	20	4	8	39	50	30	-0.0344828	29	28	120	1	0.857143	7	1	0	-0.25	8	10	6
4051764	91	1	9	69	0.53	11	1	1475	4	88	41	6	102	77	25	0.277778	18	23	68	1	0.6875	16	5	0	0.176471	17	14	12
3140035	92	1	6	75	0.176	10	1	450	4	51	42	6	102	82	24	1.125	8	17	109	1	0.428571	14	8	0	0.117647	17	15	15
9964588	93	0	2	54	0.31	5	1	600	2.5	45	31	2	44	44	30	-0.206897	29	23	127	0	0	8	8	0	-0.153846	13	15	11
9990728	94	1	13	52	0.756	10	1	700	4	74	18	7	68	65	19	0.733333	15	26	105	1	0.4	20	12	1	0.826087	23	4	21
10275548	95	1	8	67	0.38	14	1	1025	4	92	57	8	101	97	27	0.357143	14	19	84	1	0.578947	19	8	1	0.526316	19	9	12
4078720	96	0	0	69	0.5	12	1	675	3	42	21	6	85	61	29	0	26	26	105	0	0.133333	15	13	1	0.578947	19	8	11
1049582	97	0	0	53	0.7	7	1	400	2.5	43	13	6	42	69	29	-0.0740741	27	25	104	0	0.285714	14	10	0	-0.272727	11	14	5
997092	98	1	10	62	0.6	10	2	800	4	48	19	7	126	88	17	1.75	8	22	71	1	0.428571	21	12	0	-0.0416667	24	25	17
10894837	99	0	4	55	0.73	8	1	400	3	41	11	5	75	69	29	-0.0434783	23	22	125	0	0.142857	14	12	0	-0.130435	23	26	16
10110600	100	0	6	57	0.645	8	1	850	2.5	31	11	7	60	49	28	0.0454545	22	23	109	0	0.285714	14	10	0	-0.3	10	13	10
5674146	101	0	0	49	0.38	6	1	300	3	53	33	7	101	83	29	0.111111	18	20	90	0	0	19	19	1	0.4375	16	9	3
2175491	102	0	3	71	0.41	4	1	600	4	41	27	7	98	67	27	-0.0769231	26	24	115	0	-0.235294	17	21	1	0.238095	21	16	10
7285581	103	0	1	54	0.556	21	1	750	5	72	32	9	73	69	27	0.130435	23	26	90	1	0.333333	12	8	0	0.0555556	18	17	6
